# Supplementary material for: Structured Illumination Microscopy Improves Spot Detection Performance in Spatial Transcriptomics
Source: Cells. 2023 May 4;12(9):1310. doi: 10.3390/cells12091310 (PMC10177490; doi:10.3390/cells12091310)
Supplement: Supplementary file 1 [file cells-12-01310-s001.zip]

Archive with 1 entries (1 files):
- cells-2282975-supplementary.pdf
